# Supplementary material for: Physicochemical Profile of Antiandrogen Drug Bicalutamide: Solubility, Distribution, Permeability
Source: Pharmaceutics. 2022 Mar 18;14(3):674. doi: 10.3390/pharmaceutics14030674 (PMC8954523; doi:10.3390/pharmaceutics14030674)
Supplement: Supplementary file 1 [file pharmaceutics-14-00674-s001.zip]

Archive with 1 entries (1 files):
- pharmaceutics-1629409-supplementary.pdf
